# Supplementary material for: Water Extract of Mungbean (Vigna radiata L.) Inhibits Protein Tyrosine Phosphatase-1B in Insulin-Resistant HepG2 Cells
Source: Molecules. 2021 Mar 7;26(5):1452. doi: 10.3390/molecules26051452 (PMC7962124; doi:10.3390/molecules26051452)
Supplement: Supplementary file 1 [file molecules-26-01452-s001.zip]

Archive with 4 entries (3 files):
- Supplementary materials/
- Supplementary materials/Figure S1.tif
- Supplementary materials/Figure S2.tif
- Supplementary materials/Figure S3.tif
